# Supplementary material for: The Status Quo of Pharmacogenomics of Tyrosine Kinase Inhibitors in Precision Oncology: A Bibliometric Analysis of the Literature
Source: Pharmaceutics. 2024 Jan 25;16(2):167. doi: 10.3390/pharmaceutics16020167 (PMC10892459; doi:10.3390/pharmaceutics16020167)
Supplement: Supplementary file 1 [file pharmaceutics-16-00167-s001.zip]

Archive with 1 entries (1 files):
- pharmaceutics-2853572-supplementary.pdf
